# Supplementary material for: Evolutionary Pattern of the FAE1 Gene in Brassicaceae and Its Correlation with the Erucic Acid Trait
Source: PLoS One. 2013 Dec 16;8(12):e83535. doi: 10.1371/journal.pone.0083535 (PMC3865303; doi:10.1371/journal.pone.0083535)
Supplement: Table S1 — Diagnostic sites of tribe, genus and species. (XLS) [file pone.0083535.s002.xls]

## Sheet: Table S1
Table S1 Diagnostic sites of tribe, genus and species
										1	1	1	1	1	2	2	2	2	2	2	2	2	2	2	3	3	3	3	3	3	3	3	4	4	4	4	4	4	5	5	5	5	5	5	5	6	6	6	6
Tribe	Genus	Species	2	3	5	6	7	8	9	1	2	4	7	8	0	1	2	3	4	5	6	7	8	9	2	3	4	5	6	7	8	9	0	1	3	4	5	7	0	1	3	6	7	8	9	2	5	6	7
Aethionemeae	Aethionema	Aethionema grandiflorum	.	.	C	.	.	A	.	C	.	T	G	.	G	.	T	.	C	.	A	.	A	C	A	.	.	A	.	.	.	.	.	A	.	.	.	.	A	.	T	.	.	.	A	A	.	T	A
Alysseae	Lobularia	Lobularia maritima var. benthamii	A	.	.	.	A	.	.	.	.	.	.	.	G	.	.	T	.	G	.	T	.	.	A	.	.	C	T	.	A	A	A	A	.	.	C	.	A	T	A	.	.	.	A	.	.	.	.
Brassiceae	Brassica	Brassica carinata	.	.	.	.	.	.	.	.	.	.	.	.	.	.	.	.	.	.	.	.	.	.	.	.	.	.	.	.	.	.	.	.	.	.	.	.	.	.	.	.	.	.	.	.	.	.	.
			.	.	.	.	.	.	.	.	.	.	.	.	T	.	.	.	.	.	.	.	.	.	C	.	.	.	.	.	.	.	.	.	.	.	.	.	.	.	.	.	.	.	A	A	.	.	.
		Brassica elongata	A	.	.	.	.	.	.	.	.	.	.	.	.	.	.	.	.	.	A	.	.	.	.	.	.	.	.	.	.	.	.	.	.	.	.	.	.	.	.	.	A	.	A	A	.	.	.
			A	.	.	.	.	.	.	.	.	.	.	.	.	.	.	.	.	.	.	.	.	.	.	.	.	.	.	.	.	.	.	.	.	.	.	.	.	.	.	.	A	.	A	A	.	.	.
		Brassica juncea	.	.	.	.	.	.	.	.	.	.	.	.	.	.	.	.	.	.	.	.	.	.	.	.	.	.	.	.	.	.	.	.	.	.	.	.	.	.	.	.	.	.	A	.	.	.	.
		Brassica napus	.	.	.	.	.	.	.	.	.	.	.	.	.	.	.	.	.	.	.	.	.	.	.	.	.	.	.	.	.	.	.	.	.	.	.	.	.	.	.	.	.	.	A	.	.	.	.
			.	.	.	.	.	.	.	.	.	.	.	.	.	.	.	.	.	.	.	.	.	.	.	.	.	.	.	.	.	.	.	.	.	.	.	.	.	.	.	.	.	.	A	.	.	.	.
			.	.	.	.	.	.	.	.	.	.	.	.	.	.	.	.	.	.	.	.	.	.	.	.	.	.	.	.	.	.	.	.	.	.	.	.	.	.	.	.	.	.	A	.	.	.	.
			.	.	.	.	.	.	.	.	.	.	.	.	.	.	.	.	.	.	.	.	.	.	.	.	.	.	.	.	.	.	.	.	.	.	.	.	.	.	.	.	.	.	A	.	.	.	.
			.	.	.	.	.	.	.	.	.	.	.	.	.	.	.	.	.	.	.	.	.	.	.	.	.	.	.	.	.	.	.	.	.	.	.	.	.	.	.	.	.	.	A	.	.	.	.
			.	.	.	.	.	.	.	.	.	.	.	.	.	.	.	.	.	.	.	.	.	.	.	.	.	.	.	.	.	.	.	.	.	.	.	.	.	.	.	.	.	.	A	.	.	.	.
			.	.	.	.	.	.	.	.	.	.	.	.	.	.	.	.	.	.	.	.	.	.	.	.	.	.	.	.	.	.	.	.	.	.	.	.	.	.	.	.	.	.	A	.	.	.	.
			.	.	.	.	.	.	.	.	.	.	.	.	.	.	.	.	.	.	.	.	.	.	.	.	.	.	.	.	.	.	.	.	.	.	.	.	.	.	.	.	.	.	A	.	.	.	.
			.	.	.	.	.	.	.	.	.	.	.	.	.	.	.	.	.	.	.	.	.	.	.	.	.	.	.	.	.	.	.	.	.	.	.	.	.	.	.	.	.	.	A	.	.	.	.
			.	.	.	.	.	.	.	.	.	.	.	.	.	.	.	.	.	.	.	.	.	.	.	.	.	.	.	.	.	.	.	.	.	.	.	.	.	.	.	.	.	.	A	.	.	.	.
			.	.	.	.	.	.	.	.	.	.	.	.	.	.	.	.	.	.	.	.	.	.	.	.	.	.	.	.	.	.	.	.	.	.	.	.	.	.	.	.	.	.	A	.	.	.	.
			.	.	.	.	.	.	.	.	.	.	.	.	.	.	.	.	.	.	.	.	.	.	.	.	.	.	.	.	.	.	.	.	.	.	.	.	.	.	.	.	.	.	A	.	.	.	.
			.	.	.	.	.	.	.	.	.	.	.	.	.	.	.	.	.	.	.	.	.	.	.	.	.	.	.	.	.	.	.	.	.	.	.	.	.	.	.	.	.	.	A	.	.	.	.
			.	.	.	.	.	.	.	.	.	.	.	.	.	.	.	.	.	.	.	.	.	.	.	.	.	.	C	G	C	.	.	.	.	.	.	.	.	.	.	.	.	.	A	.	.	.	.
		Brassica napus var. napobrassica	.	.	.	.	.	.	.	.	.	.	.	.	.	.	.	.	.	.	.	.	.	.	.	.	.	.	.	.	.	.	.	.	.	.	.	.	.	.	.	.	.	.	A	.	.	.	.
		Brassica nigra	.	.	.	.	.	.	.	.	.	.	.	.	T	.	.	.	.	.	.	.	.	.	C	.	.	.	.	.	.	.	.	.	.	.	.	.	.	.	.	.	.	.	A	A	.	.	.
		Brassica oleracea	.	.	.	.	.	.	.	.	.	.	.	.	.	.	.	.	.	.	.	.	.	.	.	.	.	.	.	.	.	.	.	.	.	.	.	.	.	.	.	.	.	.	A	.	.	.	.
			.	.	.	.	.	.	.	.	.	.	.	.	.	.	.	.	.	.	.	.	.	.	.	.	.	.	.	.	.	.	.	.	.	.	.	.	.	.	.	.	.	.	A	.	.	.	.
			.	.	.	.	.	.	.	.	.	.	.	.	.	.	.	.	.	.	.	.	.	.	.	.	.	.	.	.	.	.	.	.	.	.	.	.	.	.	.	.	.	.	.	.	.	.	.
			.	.	.	.	.	.	.	.	.	.	.	.	.	.	.	.	.	.	.	.	.	.	.	.	.	.	.	.	.	.	.	.	.	.	.	.	.	.	.	.	.	.	A	.	.	.	.
			.	.	.	.	.	.	.	.	.	.	.	.	.	.	.	.	.	.	.	.	.	.	.	.	.	.	.	.	.	.	.	.	.	.	.	.	.	.	.	.	.	.	A	.	.	.	.
			.	.	.	.	.	.	.	.	.	.	.	.	.	.	.	.	.	.	.	.	.	.	.	.	.	.	.	.	.	.	.	.	.	.	.	.	.	.	.	.	.	.	A	.	.	.	.
			.	.	.	.	.	.	.	.	.	.	.	.	.	.	.	.	.	.	.	.	.	.	.	.	.	.	.	.	.	.	.	.	.	.	.	.	.	.	.	.	.	.	.	.	.	.	.
		Brassica oleracea var. albiflora	.	.	.	.	.	.	.	.	.	.	.	.	.	.	.	.	.	.	.	.	.	.	.	.	.	.	.	.	.	.	.	.	.	.	.	.	.	.	.	.	.	.	A	.	.	.	.
		Brassica oleracea var. botrytis	G	C	G	C	T	T	C	G	G	C	T	C	C	C	G	G	A	A	G	A	C	T	T	G	C	G	G	C	G	G	C	G	G	T	G	A	G	A	G	G	C	A	G	T	C	A	T
		Brassica oleracea var. gemmifera	.	.	.	.	.	.	.	.	.	.	.	.	.	.	.	.	.	.	.	.	.	.	.	.	.	.	.	.	.	.	.	.	.	.	.	.	.	.	.	.	.	.	.	.	.	.	.
		Brassica oleracea var. gongylodes	.	.	.	.	.	.	.	.	.	.	.	.	.	.	.	.	.	.	.	.	.	.	.	.	.	.	.	.	.	.	.	.	.	.	.	.	.	.	.	.	.	.	.	.	.	.	.
		Brassica oleracea var. italica	.	.	.	.	.	.	.	.	.	.	.	.	.	.	.	.	.	.	.	.	.	.	.	.	.	.	.	.	.	.	.	.	.	.	.	.	.	.	.	.	.	.	.	.	.	.	.
		Brassica rapa	.	.	.	.	.	.	.	.	.	.	.	.	.	.	.	.	.	.	.	.	.	.	.	.	.	.	.	.	.	.	.	.	.	.	.	.	.	.	.	.	.	.	A	.	.	.	.
			.	.	.	.	.	.	.	.	.	.	.	.	.	.	.	.	.	.	.	.	.	.	.	.	.	.	.	.	.	.	.	.	.	.	.	.	.	.	.	.	.	.	A	.	.	.	.
			.	.	.	.	.	.	.	.	.	.	.	.	.	.	.	.	.	.	.	.	.	.	.	.	.	.	.	.	.	.	.	.	.	.	.	.	.	.	.	.	.	.	A	.	.	.	.
		Brassica tournefortii	A	.	.	.	.	.	.	T	.	.	.	.	.	.	.	.	.	.	.	.	.	.	.	.	.	.	.	.	.	.	.	.	.	.	.	.	.	.	.	.	A	.	A	A	.	.	.
	Crambe	Crambe filiformis	A	.	.	.	.	.	.	.	.	.	.	.	T	.	.	.	.	.	.	.	.	.	.	.	.	.	.	.	.	.	.	.	.	.	.	G	.	.	.	.	.	.	A	A	.	G	.
			A	.	.	.	.	.	.	.	.	.	.	.	T	.	.	.	.	.	.	.	.	.	.	.	.	.	.	.	.	.	.	.	.	.	.	G	.	.	.	.	.	.	A	A	.	G	.
		Crambe glabrata	A	.	.	.	.	.	.	.	.	.	.	.	.	.	.	.	.	.	.	.	.	.	.	.	.	.	.	.	.	.	.	.	.	.	.	.	.	.	.	.	.	.	A	A	.	G	.
		Crambe hispanica	.	.	C	A	.	.	A	C	.	G	G	.	A	.	.	A	.	.	.	.	.	C	.	.	.	A	.	.	.	T	.	A	.	.	.	.	.	.	A	.	.	.	.	A	.	.	.
			A	.	C	A	.	.	A	C	.	G	G	.	A	.	.	A	.	.	.	.	.	C	.	.	.	A	.	.	.	T	.	A	.	.	.	G	.	.	A	.	.	.	.	A	.	.	.
			A	.	C	A	.	.	A	C	.	A	G	.	A	.	.	A	.	.	.	.	.	C	.	.	.	A	.	.	.	T	.	A	.	.	.	.	.	.	A	.	.	.	.	A	.	.	.
		Crambe hispanica subsp abyssinica	A	.	.	.	.	.	.	.	.	.	.	.	.	.	.	.	.	.	.	.	.	.	.	.	.	.	.	.	.	.	.	.	.	.	.	G	.	.	.	.	A	.	A	A	.	.	.
			A	.	.	.	.	.	.	.	.	.	.	.	.	.	.	.	.	.	.	.	.	.	.	.	.	.	.	.	.	.	.	.	.	.	.	.	.	.	.	.	.	.	A	A	.	G	.
			A	.	.	.	.	.	.	.	.	.	.	.	.	.	.	.	.	G	.	.	.	.	.	.	.	.	.	.	.	.	.	.	.	.	.	.	.	.	.	.	.	.	A	A	.	G	.
			A	.	.	.	.	.	.	.	.	.	.	.	.	.	.	.	.	.	.	.	.	.	.	.	.	.	.	.	.	.	.	.	.	.	.	G	T	.	.	.	A	.	A	A	.	.	.
			A	.	.	.	.	.	.	.	.	.	.	.	.	.	.	.	.	.	.	.	.	.	.	.	.	.	.	.	.	.	.	.	.	.	.	G	.	.	.	.	A	.	A	A	.	.	.
		Crambe kralikii	A	.	.	.	A	A	.	.	.	.	.	.	.	.	.	.	.	.	.	.	.	.	.	.	.	.	.	.	.	.	.	.	.	.	.	.	.	.	.	.	.	.	A	A	.	G	.
	Diplotaxis	Diplotaxis muralis	.	.	.	.	.	.	.	.	.	.	.	.	.	.	.	.	.	.	.	.	.	.	.	.	.	.	.	.	.	.	.	.	.	.	.	.	A	.	.	.	.	.	A	A	.	.	.
		Diplotaxis tenuisiliqua	.	.	.	.	.	.	.	.	.	.	.	.	.	.	.	.	.	.	.	.	.	.	.	.	.	.	.	.	.	.	.	.	.	.	.	.	A	.	.	.	.	.	A	A	.	.	.
	Eruca	Eruca vesicaria subsp. sativa	A	.	.	.	.	.	.	.	.	.	.	.	.	.	.	.	.	.	.	.	.	.	.	.	.	.	.	.	.	.	.	.	.	.	.	.	.	.	.	.	A	.	A	A	.	.	.
	Erucastrum	Erucastrum canariense	A	.	.	.	.	.	.	.	.	.	.	.	T	.	.	.	.	.	.	.	.	.	.	.	.	.	.	.	.	.	.	.	.	.	.	.	.	.	T	.	.	.	A	A	.	.	.
		Erucastrum gallicum	A	.	.	.	.	.	.	.	.	.	A	.	.	.	.	.	.	.	.	.	.	.	.	.	.	.	.	.	.	.	.	.	.	.	.	.	.	.	.	.	.	G	A	.	.	.	.
	Raphanus	Raphanus raphanistrum	A	.	.	.	.	.	.	.	.	.	.	.	.	.	.	.	.	.	.	.	.	.	.	.	.	.	T	.	.	.	.	.	.	.	.	.	.	.	.	.	.	.	A	A	.	.	.
			A	.	T	.	.	.	.	.	.	.	.	.	.	.	.	.	.	.	.	.	.	.	.	.	.	.	T	.	.	.	.	.	.	.	.	.	.	.	.	.	.	.	A	A	.	.	.
		Raphanus sativus	A	.	.	.	.	.	.	.	.	G	.	.	T	.	.	.	.	.	.	.	.	.	.	.	.	.	T	.	.	.	.	.	.	.	.	.	.	.	.	.	.	.	A	A	.	.	.
	Sinapis	Sinapis alba	A	.	.	.	.	.	.	.	.	.	.	.	.	.	T	.	.	.	A	.	.	.	.	.	.	.	.	.	.	.	.	C	.	.	.	.	.	.	.	.	.	.	A	G	.	.	.
		Sinapis arvensis	A	.	.	.	.	.	.	.	.	.	.	.	T	.	.	.	.	.	.	.	.	.	.	.	.	.	.	.	.	.	.	.	.	.	.	.	.	.	.	.	.	.	A	A	.	.	.
			.	.	.	.	.	.	.	.	.	.	.	.	T	.	.	.	.	.	.	.	.	.	C	.	.	.	.	.	.	.	.	.	.	.	.	.	.	.	.	.	.	.	A	A	.	.	.
	Orychophragmus	Orychophragmus violaceus	A	.	A	.	.	A	G	.	.	.	.	.	.	.	.	.	.	.	.	.	.	.	C	T	.	C	.	.	.	T	.	A	.	.	.	.	.	T	.	.	.	.	A	.	.	.	A
Calepineae	Goldbachia	Goldbachia laevigata	A	.	.	.	A	.	.	.	.	.	.	.	G	.	.	.	.	.	.	.	.	.	C	.	.	C	.	.	C	.	.	T	.	C	.	.	.	.	A	.	.	.	A	A	.	.	.
Camelineae	Arabidopsis	Arabidopsis lyrata subsp. kamchatica	A	.	C	.	.	.	.	C	.	G	C	.	A	.	.	.	.	.	.	.	.	.	.	.	.	A	.	.	.	.	.	A	.	.	.	.	.	.	A	.	.	.	.	.	.	.	.
		Arabidopsis thaliana	A	.	C	A	.	.	.	C	.	A	A	.	G	.	.	.	.	.	.	.	.	.	.	.	.	A	.	.	.	T	.	A	.	.	.	.	.	.	A	.	A	.	.	.	.	.	.
	Camelina	Camelina microcarpa	A	.	C	A	.	.	A	C	.	G	A	.	A	.	.	A	.	.	.	.	.	C	.	.	.	A	.	.	T	T	.	A	.	.	.	.	.	.	A	.	.	.	.	A	.	.	.
		Camelina sativa	A	.	C	A	.	.	A	C	.	G	C	.	A	.	.	A	.	.	.	.	.	C	.	.	.	A	.	.	T	T	.	A	.	.	.	.	.	.	A	.	.	.	.	A	.	.	.
	Capsella	Capsella bursa-pastoris	A	.	C	A	.	.	A	C	.	G	G	.	A	.	A	A	.	.	.	.	.	C	C	.	.	A	.	.	.	T	.	A	.	.	.	.	.	.	A	.	.	.	.	G	.	.	.
			A	.	C	A	.	.	A	C	.	G	G	.	A	.	.	A	.	.	.	.	.	C	.	.	.	A	.	.	.	T	.	A	.	.	.	.	.	.	A	.	.	.	.	A	.	.	.
	Neslia	Neslia paniculata	A	.	C	A	.	.	.	C	.	G	C	.	A	.	.	A	.	.	.	.	.	C	.	.	.	A	.	.	T	.	.	A	.	.	.	.	.	.	A	.	.	.	.	A	.	.	.
Cardamineae	Rorippa	Rorippa dubia	A	.	T	G	.	.	.	.	.	G	A	.	G	.	A	.	.	.	.	.	A	.	.	.	.	.	.	.	.	.	.	A	.	.	.	.	.	.	A	.	.	.	A	A	.	G	.
		Rorippa indica	A	.	T	G	.	.	.	.	.	G	A	.	G	.	A	.	.	.	.	.	A	.	.	.	.	.	.	.	.	.	.	A	.	.	.	.	.	.	A	.	.	.	A	A	.	G	.
	Cardamine	Cardamine hirsuta	A	.	C	.	.	.	.	.	.	G	A	.	A	.	.	.	.	.	.	.	.	C	.	.	.	.	.	.	.	.	.	A	.	.	.	.	A	.	.	.	.	.	A	A	.	.	.
		Cardamine parviflora	A	.	C	.	G	.	.	.	.	G	A	.	A	.	A	.	.	.	.	.	.	.	.	.	.	.	.	.	.	.	.	A	.	.	.	.	A	.	A	A	.	.	A	A	.	.	.
			A	.	C	.	.	.	.	.	.	G	A	.	A	.	.	.	.	.	.	.	A	C	.	.	.	.	.	.	.	.	.	A	.	.	.	.	A	.	.	.	.	.	A	A	.	.	.
	Nasturtium	Nasturtium officinale	A	.	C	A	.	.	.	.	.	G	A	.	A	.	T	.	.	.	.	.	A	.	.	.	.	.	.	.	.	.	.	A	A	.	.	.	.	.	A	.	.	.	A	A	.	G	.
Cochlearieae	Cochlearia	Cochlearia officinalis	A	.	A	.	G	.	G	.	.	T	.	.	A	.	.	T	.	.	.	.	.	A	C	.	.	.	.	.	.	.	.	.	.	.	.	.	A	.	A	T	.	.	A	.	.	.	.
Descurainieae	Descurainia	Descurainia sophia	A	.	C	.	.	.	.	C	.	G	A	.	A	.	.	A	.	.	.	.	.	.	.	.	.	A	.	.	A	.	.	A	.	.	.	.	.	.	A	.	.	.	.	A	.	.	.
Erysimeae	Erysimum	Erysimum cheiranthoides	A	.	C	.	.	.	.	C	.	G	A	.	G	.	.	.	.	.	.	.	A	.	C	A	.	.	.	.	A	.	.	.	.	.	.	.	.	.	.	.	.	.	A	A	T	.	C
		Erysimum sisymbrioides	A	.	C	.	.	.	.	C	.	G	A	.	G	.	.	.	.	.	.	.	A	C	.	A	.	.	.	.	A	.	.	.	.	.	.	.	.	.	.	.	.	.	.	A	T	G	.
		Erysimum siliculosa	A	.	C	.	.	.	.	C	.	G	A	.	G	.	.	.	.	.	.	.	A	.	C	A	.	.	.	.	A	.	.	.	.	.	.	.	.	.	.	.	.	.	A	A	T	.	C
	Cheiranthus	Cheiranthus cheiri	A	.	C	.	.	.	.	C	.	G	A	.	G	.	.	.	.	.	.	.	A	.	C	A	.	.	.	.	A	.	.	.	.	.	.	.	A	.	.	.	.	.	.	A	T	G	.
Iberideae	Teesdalia	Teesdalia nudicaulis	A	T	T	.	.	.	.	.	.	T	A	.	A	.	.	A	.	C	A	T	.	.	C	.	G	.	.	.	.	.	.	A	.	.	.	.	A	.	C	.	.	.	T	.	.	.	.
Isatideae	Isatis	Isatis tinctoria	A	.	.	.	.	A	.	.	.	.	.	.	.	.	.	.	.	.	.	.	.	.	.	.	.	C	.	.	.	.	.	.	.	.	.	.	.	.	.	.	.	.	A	A	A	.	.
	Myagrum	Myagrum perfoliatum	A	.	.	.	.	A	.	.	.	.	.	.	.	.	.	.	.	.	.	.	.	C	.	.	.	C	.	.	.	.	.	.	.	.	.	.	.	.	.	.	.	.	A	A	A	.	C
Lepidieae	Cardaria	Cardaria draba	A	.	C	G	.	A	G	C	T	G	A	G	A	.	.	.	.	.	.	.	.	.	.	.	.	.	.	.	.	.	.	.	.	.	.	.	A	.	.	.	.	.	A	A	.	.	A
		Cardaria draba subsp. chalepensis	A	.	C	G	.	A	G	C	T	G	A	G	A	.	.	.	.	.	.	.	.	.	.	.	.	.	.	.	.	.	.	.	.	.	.	.	A	.	.	.	.	.	A	A	.	.	A
	Coronopus	Coronopus didymus	A	.	T	A	.	.	G	C	.	G	A	.	A	.	.	.	.	.	.	.	.	.	.	.	.	.	.	.	.	.	.	.	.	.	.	.	A	.	.	.	.	.	A	A	.	.	.
	Lepidium	Lepidium apetalum	A	.	C	A	.	.	G	C	.	G	G	.	G	A	A	.	.	.	.	.	.	.	.	.	.	.	.	.	.	.	.	.	.	.	.	.	.	.	.	.	.	.	A	A	.	.	.
		Lepidium campestre	A	.	C	G	.	.	G	C	.	G	A	.	A	.	.	.	.	.	.	.	.	.	C	.	.	.	.	.	.	.	.	.	.	.	.	.	A	.	.	.	.	.	A	A	.	.	A
Sisymbrieae	Sisymbrium	Sisymbrium loeselii	A	.	.	.	.	.	.	.	.	.	.	.	.	.	.	.	.	.	.	.	.	.	.	.	.	C	.	.	A	.	.	.	.	.	.	.	.	.	.	.	.	.	A	A	.	.	.
		Sisymbrium officinale	A	.	.	.	.	.	.	.	.	.	.	.	.	.	.	.	.	.	.	.	.	C	.	.	.	C	.	.	A	.	.	.	.	.	.	.	.	.	.	.	.	.	A	A	.	.	.
Thlaspideae	Thlaspi	Thlaspi arvense	A	.	.	.	.	.	.	.	.	.	.	.	A	.	.	.	.	.	.	.	.	.	.	.	.	C	.	.	.	.	.	.	.	.	.	.	A	.	A	.	.	.	A	G	.	.	.
		Thlaspi perfoliatum	A	.	T	T	.	.	.	.	.	T	.	.	G	A	.	.	.	.	.	.	.	.	.	.	.	.	.	.	.	.	.	.	.	.	.	.	A	.	A	.	.	.	A	G	.	G	.
unplaced	Lunaria	Lunaria annua	A	.	.	T	.	.	G	.	A	T	.	.	G	A	.	.	.	.	.	.	A	.	A	.	.	.	T	.	.	.	.	.	.	.	.	.	.	.	.	.	.	.	A	A	.	.	A
			4	4	4	4	4	4	4	4	4	4	4	4	4	4	4	5	5	5	5	5	5	5	5	5	5	5	5	5	5	5	5	5	5	5	5	5	5	5	5	5	5	5	5	5	5	5	5
			7	7	7	8	8	8	8	9	9	9	9	9	9	9	9	0	0	0	0	0	0	1	1	1	1	1	1	1	1	1	2	2	2	2	3	3	3	3	3	3	3	3	4	4	4	4	4
Tribe	Genus	Species	0	3	9	2	3	5	8	0	1	2	3	4	6	7	9	0	1	2	3	6	9	0	1	2	3	4	5	6	7	8	1	4	7	9	0	3	4	5	6	7	8	9	2	5	6	7	8
Aethionemeae	Aethionema	Aethionema grandiflorum	.	A	A	.	.	.	T	.	.	.	.	A	G	.	.	.	.	A	A	T	.	.	.	.	.	.	.	.	A	.	.	C	A	.	.	.	G	T	.	.	.	T	.	T	T	.	.
Alysseae	Lobularia	Lobularia maritima var. benthamii	G	C	.	G	.	C	.	.	T	.	.	.	.	A	.	.	.	.	A	T	A	.	.	C	T	T	.	.	A	G	.	.	C	.	.	.	.	.	.	.	G	T	T	T	.	.	G
Brassiceae	Brassica	Brassica carinata	.	.	.	.	.	.	.	.	.	.	.	.	.	.	.	.	.	.	.	.	.	.	.	.	.	.	.	.	.	.	.	.	.	.	.	.	.	.	.	.	.	.	.	.	.	.	.
			.	.	.	.	.	.	.	.	.	.	.	.	.	.	.	.	A	.	A	.	.	.	.	.	.	.	.	.	.	.	.	.	.	.	.	.	.	.	.	.	.	.	.	.	.	.	.
		Brassica elongata	.	.	.	.	.	.	.	.	.	.	.	.	.	.	.	.	.	.	.	.	.	.	.	.	.	.	.	.	A	.	.	.	.	G	.	.	.	.	.	.	.	.	.	.	.	.	.
			C	.	.	.	.	.	.	.	.	.	.	.	.	.	.	.	.	.	.	.	.	.	.	.	.	.	.	.	A	.	.	.	.	G	.	.	.	.	.	.	.	.	.	.	.	.	.
		Brassica juncea	.	.	.	.	.	.	.	.	.	.	.	.	.	.	.	.	.	.	.	.	.	.	.	.	.	.	.	.	.	.	.	.	.	.	.	.	.	.	.	.	.	.	.	.	.	.	.
		Brassica napus	.	.	.	.	.	.	.	G	.	.	.	.	.	.	.	.	.	.	.	.	.	.	.	.	.	.	.	.	.	.	.	.	.	.	.	.	.	.	.	.	T	.	.	.	.	.	.
			.	.	.	.	.	.	.	.	.	.	.	.	.	.	.	.	.	.	.	.	.	.	.	.	.	.	.	.	.	.	.	.	.	.	.	.	.	.	.	.	.	.	.	.	.	.	.
			.	.	.	.	.	.	.	.	.	.	.	.	.	.	.	.	.	.	.	.	.	.	.	.	.	.	.	.	.	.	.	.	.	.	.	.	.	.	.	.	T	.	.	.	.	.	.
			.	.	.	.	.	.	.	.	.	.	.	.	.	.	.	.	.	.	.	.	.	.	.	.	.	.	.	.	.	.	.	.	.	.	.	.	.	.	.	.	T	.	.	.	.	.	.
			.	.	.	.	.	.	.	.	.	.	.	.	.	.	.	.	.	.	.	.	.	.	.	.	.	.	.	.	.	.	.	.	.	.	.	.	.	.	.	.	.	.	.	.	.	.	.
			.	.	.	.	.	.	.	.	.	.	.	.	.	.	.	.	.	.	.	.	.	.	.	.	.	.	.	.	.	.	.	.	.	.	.	.	.	.	.	.	T	.	.	.	.	.	.
			.	.	.	.	.	.	.	.	.	.	.	.	.	.	.	.	.	.	.	.	.	.	.	.	.	.	.	.	.	.	.	.	.	.	.	.	.	.	.	.	.	.	.	.	.	.	.
			.	.	.	.	.	.	.	.	.	.	.	.	.	.	.	.	.	.	.	.	.	.	.	.	.	.	.	.	.	.	.	.	.	.	.	.	.	.	.	.	T	.	.	.	.	.	.
			.	.	.	.	.	.	.	.	.	.	.	.	.	.	.	.	.	.	.	.	.	.	.	.	.	.	.	.	.	.	.	.	.	.	.	.	.	.	.	.	T	.	.	.	.	.	.
			.	.	.	.	.	.	.	.	.	.	.	.	.	.	.	.	.	.	.	.	.	.	.	.	.	.	.	.	.	.	.	.	.	.	.	.	.	.	.	.	.	.	.	.	.	.	.
			.	.	.	.	.	.	.	.	.	.	.	.	.	.	.	.	.	.	.	.	.	.	.	.	.	.	.	.	.	.	.	.	.	.	.	.	.	.	.	.	.	.	.	.	.	.	.
			.	.	.	.	.	.	.	.	.	.	.	.	.	.	.	.	.	.	.	.	.	.	.	.	.	.	.	.	.	.	.	.	.	.	.	.	.	.	.	.	.	.	.	.	.	.	.
			.	.	.	.	.	.	.	.	.	.	.	.	.	.	.	.	.	.	.	.	.	.	.	.	.	.	.	.	.	.	.	.	.	.	.	.	.	.	.	.	.	.	.	.	.	.	.
			.	.	.	.	.	.	.	.	.	.	.	.	.	.	.	.	.	.	.	.	.	.	.	.	.	.	.	.	.	.	.	.	.	.	.	.	C	.	.	.	.	.	.	.	.	.	.
		Brassica napus var. napobrassica	.	.	.	.	.	.	.	.	.	.	.	.	.	.	.	.	.	.	.	.	.	.	.	.	.	.	.	.	.	.	.	.	.	.	.	.	.	.	.	.	.	.	.	.	.	.	.
		Brassica nigra	.	.	.	.	.	.	.	.	.	.	.	.	.	.	.	.	A	.	A	.	.	.	.	.	.	.	.	.	.	.	.	.	.	.	.	.	.	.	.	.	.	.	.	.	.	.	.
		Brassica oleracea	.	.	.	.	.	.	.	.	.	.	.	.	.	.	.	.	.	.	.	.	.	.	.	.	.	.	.	.	.	.	.	.	.	.	.	.	.	.	.	.	.	.	.	.	.	.	.
			.	.	.	.	.	.	.	.	.	.	.	.	.	.	.	.	.	.	.	.	.	.	.	.	.	.	.	.	.	.	.	.	.	.	.	.	.	.	.	.	.	.	.	.	.	.	.
			.	.	.	.	.	.	.	.	.	.	.	.	.	.	.	.	.	.	.	.	.	.	.	.	.	.	.	.	.	.	.	.	.	.	.	.	.	.	.	.	.	.	.	.	.	.	.
			.	.	.	.	.	.	.	.	.	.	.	.	.	.	.	.	.	.	.	.	.	.	.	.	.	.	.	.	.	.	.	.	.	.	.	.	.	.	.	.	.	.	.	.	.	.	.
			.	.	.	.	.	.	.	.	.	.	.	.	.	.	.	.	.	.	.	.	.	.	.	.	.	.	.	.	.	.	.	.	.	.	.	.	.	.	.	.	.	.	.	.	.	.	.
			.	.	.	.	.	.	.	.	.	.	.	.	.	.	.	.	.	.	.	.	.	.	.	.	.	.	.	.	.	.	.	.	.	.	.	.	.	.	.	.	.	.	.	.	.	.	.
			.	.	.	.	.	.	.	.	.	.	.	.	.	.	.	.	.	.	.	.	.	.	.	.	.	.	.	.	.	.	.	.	.	.	.	.	.	.	.	.	.	.	.	.	.	.	.
		Brassica oleracea var. albiflora	.	.	.	.	.	.	.	.	.	.	.	.	.	.	.	.	.	.	.	.	.	.	.	.	.	.	.	.	.	.	.	.	.	.	.	.	.	.	.	.	.	.	.	.	.	.	.
		Brassica oleracea var. botrytis	A	G	C	A	G	T	C	A	C	A	A	G	C	T	T	T	C	G	T	C	G	C	A	A	C	A	A	G	G	A	C	T	G	A	C	C	A	A	A	A	C	C	A	G	A	G	T
		Brassica oleracea var. gemmifera	.	.	.	.	.	.	.	.	.	.	.	.	.	.	.	.	.	.	.	.	.	.	.	.	.	.	.	.	.	.	.	.	.	.	.	.	.	.	.	.	.	.	.	.	.	.	.
		Brassica oleracea var. gongylodes	.	.	.	.	.	.	.	.	.	.	.	.	.	.	.	.	.	.	.	.	.	.	.	.	.	.	.	.	.	.	.	.	.	.	.	.	.	.	.	.	.	.	.	.	.	.	.
		Brassica oleracea var. italica	.	.	.	.	.	.	.	.	.	.	.	.	.	.	.	.	.	.	.	.	.	.	.	.	.	.	.	.	.	.	.	.	.	.	.	.	.	.	.	.	.	.	.	.	.	.	.
		Brassica rapa	.	.	.	.	.	.	.	.	.	.	.	.	.	.	.	.	.	.	.	.	.	.	.	.	.	.	.	.	.	.	.	.	.	.	.	.	.	.	.	.	.	.	.	.	.	.	.
			.	.	.	.	.	.	.	.	.	.	.	.	.	.	.	.	.	.	.	.	.	.	.	.	.	.	.	.	.	.	.	.	.	.	.	.	.	.	.	.	T	.	.	.	.	.	.
			.	.	.	.	.	.	.	.	.	.	.	.	.	.	.	.	.	.	.	.	.	.	.	.	.	.	.	.	.	.	.	.	.	.	.	.	.	.	.	.	T	.	.	.	.	.	.
		Brassica tournefortii	.	.	.	.	.	.	.	.	.	.	.	.	.	.	.	.	.	.	.	.	.	.	.	.	.	.	.	.	.	.	.	.	.	G	.	.	.	.	.	.	.	.	.	.	.	.	.
	Crambe	Crambe filiformis	.	A	.	.	.	.	.	.	.	.	.	.	.	C	.	.	A	.	A	.	.	.	.	.	.	.	.	.	.	G	.	C	.	.	.	.	.	.	.	.	.	.	.	.	.	.	.
			.	A	.	.	.	.	.	.	.	.	.	.	.	C	.	.	A	.	A	.	.	.	.	.	.	.	.	.	.	G	.	C	.	.	.	.	.	.	.	.	.	.	.	.	.	.	.
		Crambe glabrata	.	A	.	.	.	.	.	.	.	.	.	.	.	.	.	.	.	.	A	.	.	.	.	.	.	.	.	.	.	.	.	.	.	.	.	T	.	.	.	.	.	.	.	.	.	.	.
		Crambe hispanica	.	.	T	.	.	.	T	.	T	.	.	.	.	.	.	.	.	.	A	T	.	.	.	.	.	.	.	.	.	.	.	.	.	G	.	A	.	.	.	G	T	T	.	A	T	.	.
			.	.	T	.	.	.	T	.	T	.	.	.	.	.	.	.	.	.	A	T	.	.	.	.	.	.	.	.	.	.	.	.	.	G	.	A	.	.	.	G	T	T	.	A	T	.	.
			.	.	T	.	.	.	T	.	T	.	.	.	.	.	C	.	.	.	A	T	.	.	.	.	.	.	.	.	.	.	.	.	.	G	.	A	.	.	.	G	T	T	.	A	T	.	.
		Crambe hispanica subsp abyssi	.	.	.	.	.	.	.	.	.	.	.	.	.	.	.	C	A	.	A	.	.	.	.	.	.	.	.	.	.	.	.	C	.	.	.	.	.	.	.	.	.	.	.	.	.	.	.
			.	A	.	.	.	.	T	.	.	.	.	.	.	.	.	C	.	.	A	.	C	.	.	.	.	.	.	.	.	.	.	.	.	.	.	.	.	.	.	.	.	.	.	.	.	.	.
			.	A	.	.	.	.	T	.	.	.	G	.	.	.	.	C	.	.	A	.	C	.	.	.	.	.	.	.	.	.	.	.	.	.	.	.	.	.	.	.	.	.	.	.	.	.	.
			.	.	.	.	.	.	.	.	.	.	.	.	.	.	.	.	A	.	A	.	.	.	.	.	.	.	.	.	.	.	.	C	.	.	.	.	.	.	.	.	.	.	.	.	.	.	.
			.	.	.	.	.	.	.	.	.	.	.	.	.	.	.	.	A	.	A	.	.	.	.	.	.	.	.	.	.	.	.	C	.	.	.	.	.	.	.	.	.	.	.	.	.	.	.
		Crambe kralikii	G	A	.	.	.	.	.	.	.	.	.	.	.	.	.	.	.	.	A	.	.	.	.	.	.	.	.	.	.	.	.	.	.	G	.	T	.	.	.	.	.	.	.	.	.	.	.
	Diplotaxis	Diplotaxis muralis	.	A	.	.	.	.	.	.	.	.	.	.	.	.	.	.	A	A	A	.	.	.	.	.	.	.	.	.	.	.	.	.	.	G	.	T	.	.	.	.	.	.	.	.	.	.	.
		Diplotaxis tenuisiliqua	.	A	.	.	.	.	.	.	.	.	.	.	.	.	.	.	A	A	A	.	.	.	.	.	.	.	.	.	.	.	.	.	.	G	.	T	.	.	.	.	.	.	.	.	.	.	.
	Eruca	Eruca vesicaria subsp. sativa	.	C	.	.	.	.	T	.	.	.	.	.	.	.	.	.	.	.	.	.	.	.	.	.	.	.	.	.	.	.	.	.	.	G	.	T	.	.	.	.	.	.	.	.	.	.	.
	Erucastrum	Erucastrum canariense	.	C	T	.	.	.	.	.	.	.	.	.	.	.	.	.	A	.	A	.	.	.	.	.	.	.	.	.	.	.	.	.	.	G	.	.	.	.	.	.	.	.	.	.	.	.	.
		Erucastrum gallicum	.	.	.	.	.	.	.	.	.	.	.	.	.	.	.	.	A	.	A	.	.	.	.	.	.	.	.	.	.	.	.	.	.	G	.	A	.	.	.	.	.	.	.	.	.	.	.
	Raphanus	Raphanus raphanistrum	.	.	.	.	.	.	.	.	.	.	.	.	.	.	.	.	.	.	A	.	.	.	.	.	.	.	.	.	.	.	T	.	.	G	.	.	.	.	.	.	.	.	.	.	.	.	.
			.	.	.	.	.	.	.	.	.	.	.	.	.	.	.	.	.	.	A	.	.	.	.	.	.	.	.	.	.	.	T	.	.	G	.	.	.	.	.	.	.	.	.	.	.	.	.
		Raphanus sativus	.	.	.	.	T	.	.	.	.	.	.	.	.	.	.	.	.	.	A	.	.	.	.	.	.	.	.	.	.	.	T	.	.	G	.	.	.	.	.	.	.	.	.	.	.	.	.
	Sinapis	Sinapis alba	.	C	T	.	.	.	.	.	.	.	.	.	.	.	.	.	A	.	A	.	.	.	.	.	.	.	.	.	.	.	T	.	.	G	.	.	.	.	.	.	.	.	.	.	.	.	.
		Sinapis arvensis	.	C	T	.	.	.	.	.	.	.	.	.	.	.	A	.	.	.	A	T	.	.	.	.	.	.	.	.	.	.	.	.	.	.	.	.	.	.	.	.	.	.	.	.	.	.	.
			.	.	.	.	.	.	.	.	.	.	.	.	.	.	.	.	.	.	.	.	.	.	.	.	.	.	.	.	.	.	.	.	.	.	.	.	.	.	.	.	.	.	.	.	.	.	.
	Orychophragmus	Orychophragmus violaceus	.	.	.	.	.	.	.	.	.	.	.	.	G	.	A	.	.	.	A	T	.	.	.	.	.	.	G	.	.	.	T	.	.	G	.	T	.	.	G	.	A	.	.	.	.	.	.
Calepineae	Goldbachia	Goldbachia laevigata	.	.	.	.	.	.	.	.	.	.	.	.	.	.	.	.	.	.	A	T	.	.	.	.	.	.	.	.	A	.	.	C	.	G	.	T	.	.	.	.	.	.	.	T	T	.	.
Camelineae	Arabidopsis	Arabidopsis lyrata subsp. kamchatica	.	C	G	.	.	.	T	.	.	.	.	.	.	.	.	.	.	.	A	T	.	.	.	.	.	.	.	.	A	.	.	.	.	G	T	T	.	.	.	.	T	.	T	T	T	.	.
		Arabidopsis thaliana	.	.	T	.	.	.	T	.	.	.	.	.	.	.	.	.	.	.	A	T	.	.	.	.	.	.	.	.	A	.	.	.	.	G	.	.	.	.	.	.	T	.	.	T	T	.	.
	Camelina	Camelina microcarpa	.	.	.	.	.	.	T	.	.	.	.	.	.	.	.	.	.	.	A	T	.	.	.	.	.	.	.	.	.	.	.	.	.	G	.	T	.	.	.	.	T	.	.	T	T	.	.
		Camelina sativa	.	.	.	.	.	.	T	.	.	.	.	.	.	.	.	.	.	.	A	T	.	.	.	.	.	.	.	.	.	.	.	.	.	G	.	T	.	.	.	.	T	.	.	T	T	.	.
	Capsella	Capsella bursa-pastoris	.	A	T	.	.	.	T	.	T	.	.	.	.	.	.	.	.	.	A	T	.	.	.	.	.	.	.	.	.	.	.	.	.	G	.	T	.	.	.	G	T	T	.	T	T	.	.
			.	.	T	.	.	.	T	.	T	.	.	.	.	.	.	.	.	.	A	T	.	.	.	.	.	.	.	.	.	.	.	.	.	G	.	A	.	.	.	G	T	T	.	A	T	.	.
	Neslia	Neslia paniculata	.	.	.	G	.	.	T	.	.	G	.	.	.	.	.	.	.	.	A	T	.	.	.	.	.	.	.	.	A	.	.	.	.	G	.	T	.	.	.	.	T	.	.	T	T	.	.
Cardamineae	Rorippa	Rorippa dubia	.	.	.	.	.	C	.	.	T	C	.	.	.	.	.	.	.	.	A	T	.	.	G	T	.	.	.	.	A	.	.	.	.	G	G	G	.	.	.	.	T	.	.	T	T	.	.
		Rorippa indica	.	.	.	.	.	C	.	.	T	C	.	.	.	.	.	.	.	.	A	T	.	.	G	T	.	.	.	.	A	.	.	.	.	G	G	G	.	.	.	.	T	.	.	T	T	.	.
	Cardamine	Cardamine hirsuta	.	.	.	.	.	C	.	.	T	C	.	.	.	.	.	.	.	.	A	T	.	.	G	C	.	.	.	.	A	.	T	.	.	G	G	A	.	.	.	C	T	.	.	T	T	.	.
		Cardamine parviflora	.	.	.	.	.	.	.	.	T	C	.	.	.	.	.	.	.	.	A	T	.	.	G	C	.	.	.	.	A	.	T	.	.	G	G	G	.	.	.	.	T	.	.	T	T	.	.
			.	.	.	.	.	C	.	.	T	C	.	.	.	.	.	.	.	.	A	T	.	.	G	C	.	.	.	.	A	.	T	.	.	G	G	A	.	.	.	C	T	.	.	T	T	.	.
	Nasturtium	Nasturtium officinale	.	.	.	.	.	C	.	.	T	C	.	.	.	.	.	.	.	.	A	T	.	.	G	T	.	.	.	.	A	.	.	.	.	G	T	A	.	.	.	.	T	.	.	A	T	.	.
Cochlearieae	Cochlearia	Cochlearia officinalis	G	A	A	.	.	C	T	.	.	.	.	.	.	G	.	.	A	.	A	T	.	.	.	.	.	.	.	.	A	.	.	C	A	C	G	A	.	.	.	.	.	.	T	T	.	.	.
Descurainieae	Descurainia	Descurainia sophia	.	A	.	.	.	.	T	.	.	.	.	.	.	.	.	.	.	.	A	T	.	.	.	.	.	.	.	.	A	.	.	.	.	G	.	.	.	.	.	.	T	.	.	T	T	.	.
Erysimeae	Erysimum	Erysimum cheiranthoides	.	.	.	.	.	C	T	.	.	.	.	.	.	.	.	.	.	.	A	T	.	.	.	.	.	.	.	.	A	.	.	.	.	G	.	.	C	G	.	.	.	.	.	T	T	.	.
		Erysimum sisymbrioides	.	.	.	.	.	C	T	.	.	.	.	.	.	.	.	.	.	.	A	T	.	.	.	.	.	.	.	.	A	.	.	.	.	G	.	.	.	G	.	.	.	.	.	T	T	.	.
		Erysimum siliculosa	.	.	.	.	.	C	T	.	.	.	.	.	.	.	.	.	.	.	A	T	.	.	.	.	.	.	.	.	A	.	.	.	.	G	.	.	.	G	.	.	.	.	.	T	T	.	.
	Cheiranthus	Cheiranthus cheiri	.	.	A	.	.	C	T	.	.	.	.	.	.	.	.	.	.	.	A	T	.	.	.	.	.	.	.	.	A	.	.	.	.	G	.	.	.	G	.	.	.	.	.	T	T	.	.
Iberideae	Teesdalia	Teesdalia nudicaulis	G	A	.	.	.	C	T	.	.	.	.	A	G	.	.	.	.	A	A	T	T	.	.	.	.	.	.	.	A	.	T	.	.	G	T	T	.	.	.	.	.	.	T	T	T	C	.
Isatideae	Isatis	Isatis tinctoria	.	.	.	.	.	.	.	.	.	.	.	.	.	.	.	.	.	.	A	T	.	.	.	.	.	.	.	.	A	.	.	C	.	G	.	.	.	.	.	.	.	G	.	.	.	.	.
	Myagrum	Myagrum perfoliatum	.	.	.	.	.	.	.	.	.	.	.	.	.	.	.	.	.	.	A	T	.	.	.	.	.	.	.	.	A	.	.	C	.	G	.	T	.	.	.	.	.	.	.	.	.	.	.
Lepidieae	Cardaria	Cardaria draba	.	.	.	C	.	.	T	.	.	.	.	.	.	.	.	.	G	.	A	T	.	A	.	.	.	.	G	.	A	.	A	.	.	G	.	.	.	.	.	.	.	.	.	T	T	.	.
		Cardaria draba subsp. chalepensis	.	.	.	C	.	.	T	.	.	.	.	.	.	.	.	.	G	.	A	T	.	A	.	.	.	.	G	.	A	.	A	.	.	G	.	.	.	.	.	.	.	.	.	T	T	.	.
	Coronopus	Coronopus didymus	.	T	T	T	.	.	T	.	.	.	.	.	.	.	.	.	.	A	A	T	A	.	.	.	.	.	.	C	A	.	.	.	.	G	.	A	.	.	.	.	.	.	.	T	T	.	.
	Lepidium	Lepidium apetalum	.	.	A	C	.	.	T	.	.	.	.	.	.	.	.	.	.	.	A	T	.	.	.	.	.	.	.	.	A	.	.	.	A	G	.	.	.	.	.	.	.	.	.	T	T	.	.
		Lepidium campestre	.	.	.	C	.	.	T	.	.	.	.	.	.	.	.	.	G	.	A	T	.	A	.	.	.	.	.	.	A	.	A	.	.	G	.	.	.	.	.	.	.	.	.	T	T	.	.
Sisymbrieae	Sisymbrium	Sisymbrium loeselii	G	.	.	.	.	.	.	.	.	.	.	.	.	.	.	.	.	.	A	T	.	.	.	.	.	.	.	.	A	.	.	.	.	.	.	T	.	.	.	.	.	.	.	.	.	.	.
		Sisymbrium officinale	G	.	.	.	.	.	.	.	.	.	.	.	.	.	.	.	.	.	A	T	.	.	.	.	.	.	.	.	A	.	.	.	.	.	.	T	.	.	.	.	.	.	.	.	.	.	.
Thlaspideae	Thlaspi	Thlaspi arvense	G	.	.	.	.	.	.	.	.	.	.	.	.	.	.	C	.	.	A	T	.	.	.	.	.	.	.	.	A	.	.	C	.	G	.	T	.	.	.	.	.	.	G	.	T	.	.
		Thlaspi perfoliatum	.	A	.	.	.	A	.	.	.	.	.	.	.	.	.	C	.	.	A	T	.	.	.	G	.	.	.	.	A	.	.	.	T	G	.	T	.	.	.	.	.	.	.	T	T	.	.
unplaced	Lunaria	Lunaria annua	.	.	.	.	.	.	.	.	.	.	.	.	.	.	.	.	G	.	A	T	.	.	G	G	.	.	.	.	A	.	A	.	T	G	.	T	.	.	.	.	.	.	.	T	.	.	.
	Diagnostic sites of tribes
	Diagnostic sites of genera
	Diagnostic sites of species
	nucleotide missing
.	the same nucleotide as Brassica oleracea var. botrytis
[truncated: 203 more columns]
